# Supplementary material for: Clinical implications of APOBEC3A and 3B expression in patients with breast cancer
Source: PLoS One. 2020 Mar 16;15(3):e0230261. doi: 10.1371/journal.pone.0230261 (PMC7075570; doi:10.1371/journal.pone.0230261)
Supplement: S1 Data — (XLSX) [file pone.0230261.s002.xlsx]

## Sheet: Sheet1
APOBEC3A					APOBEC3B
Con Avg.	0.18592				Con Avg.	0.17914
APOBEC3A		Con Avg.=1	Con Avg.=0		APOBEC3B		Con Avg.=1	Con Avg.=0
Sample	Expression	fold change	Log2 fold change		Sample	Expression	fold change	Log2 fold change
1	3.56296	19.1639	4.26032		1	2.54428	14.2027	3.8281
2	48.7304	262.104	8.03399		2	5.96043	33.2725	5.05626
3	0.4125	2.2187	1.14971		3	0.0591	0.32991	-1.59986
4	0.06525	0.350957	-1.51063		4	0.48575	2.71157	1.43913
5	0.34015	1.82955	0.871489		5	1.49645	8.35352	3.06238
6	0.02031	0.109241	-3.19442		6	1.70517	9.51864	3.25076
7	0.19512	1.04948	0.0696797		7	0.00524	0.0292509	-5.09538
8	0.18578	0.999247	-0.00108678		8	5e-05	0.000279111	-11.8069
9	0.2409	1.29572	0.373752		9	0.93	5.19147	2.37614
10	1	5.37866	2.42725		10	1	5.58223	2.48084
11	0.0268	0.144148	-2.79438		11	0.0463	0.258457	-1.952
12	0.3911	2.10359	1.07286		12	0.2339	1.30568	0.384804
13	1.3023	7.00463	2.80831		13	1.0536	5.88143	2.55617
14	0.0063	0.0338855	-4.88319		14	0.0329	0.183655	-2.44493
15	0.0686059	0.369008	-1.43828		15	2.04833	11.4343	3.51529
16	0.0559	0.300667	-1.73376		16	0.4616	2.57676	1.36556
17	2.0291	10.9138	3.44809		17	0.7715	4.30669	2.10658
18	0.026	0.139845	-2.8381		18	0.2067	1.15385	0.206451
19	3.8485	20.6998	4.37154		19	45.7096	255.161	7.99527
20	0.7684	4.13296	2.04718		20	0.5964	3.32924	1.73519
21	0.0371637	0.199891	-2.32271		21	0.616106	3.43924	1.78209
22	0.5442	2.92707	1.54945		22	0.2579	1.43966	0.525724
23	0.3886	2.09015	1.0636		23	1549.73	8650.93	13.0786
24	0.0953	0.512586	-0.964134		24	0.1468	0.819471	-0.287236
25	0.017	0.0914372	-3.45108		25	0.3077	1.71765	0.780437
26	0.0503	0.270546	-1.88605		26	0.9112	5.08652	2.34668
27	1.3204	7.10198	2.82822		27	1.2618	7.04365	2.81632
28	4.8982	26.3457	4.7195		28	2.3525	13.1322	3.71504
29	0.0705	0.379195	-1.39899		29	0.7992	4.46132	2.15747
30	0.0739	0.397483	-1.33104		30	7.2974	40.7357	5.34822
31	0.3767	2.02614	1.01873		31	0.4806	2.68282	1.42375
32	0.6999	3.76452	1.91247		32	5.5229	30.8301	4.94627
33	0.0095	0.0510972	-4.29061		33	0.3014	1.68248	0.750592
34	1.1353	6.10639	2.61032		34	0.8663	4.83588	2.27378
35	0.0178	0.0957401	-3.38473		35	0.2435	1.35927	0.442834
36	0.0326	0.175344	-2.51174		36	0.2347	1.31015	0.38973
37	0.0309	0.166201	-2.589		37	0.1734	0.967958	-0.0469836
38	0.0517	0.278077	-1.84645		38	0.5403	3.01608	1.59267
39	1.30093	6.99728	2.80679		39	1.90267	10.6211	3.40887
40	0.076306	0.410424	-1.28481		40	1.83528	10.2449	3.35684
41	0.244648	1.31588	0.396028		41	2.25288	12.5761	3.65261
42	0.302831	1.62883	0.703832		42	0.125654	0.70143	-0.51163
43	0.0280416	0.150826	-2.72904		43	0.346323	1.93325	0.951031
44	1.37147	7.37664	2.88296		44	1.52745	8.52656	3.09196
45	0.486067	2.61439	1.38647		45	1.01879	5.68712	2.5077
46	0.814637	4.38165	2.13147		46	0.000193	0.00107737	-9.85827
47	0.459068	2.46917	1.30402		47	0.00674468	0.0376503	-4.73119
48	0.550374	2.96027	1.56573		48	0.193995	1.08293	0.114934
49	0.486789	2.61827	1.38861		49	0.0355355	0.198367	-2.33375
50	0.715525	3.84856	1.94432		50	37.8195	211.117	7.7219
51	2.67743	14.401	3.8481		51	3.59828	20.0864	4.32815
52	0.103816	0.55839	-0.840656		52	7.32418	40.8852	5.35351
53	2.45619	13.211	3.72367		53	1.38887	7.753	2.95476
54	1.21559	6.53822	2.7089		54	0.793315	4.42846	2.14681
55	1.73772	9.34659	3.22444		55	3.37746	18.8538	4.23678
56	0.0359462	0.193342	-2.37077		56	2.31495	12.9226	3.69182
57	0.76304	4.10413	2.03708		57	5.21645	29.1194	4.86391
58	0.243452	1.30945	0.388956		58	0.410509	2.29156	1.19633
59	1.41335	7.60192	2.92636		59	2.54171	14.1884	3.82664
60	0.344808	1.85461	0.891113		60	1.00473	5.60865	2.48765
61	0.0623166	0.33518	-1.57699		61	0.0014397	0.00803675	-6.95917
62	0.746936	4.01751	2.0063		62	1.80007	10.0484	3.32889
63	0.163275	0.8782	-0.187379		63	1.12531	6.28174	2.65117
64	0.161694	0.869699	-0.201412		64	1.12891	6.30184	2.65577
65	0.793246	4.2666	2.09309		65	4.23774	23.656	4.56414
66	0.113984	0.613082	-0.705848		66	0.0604792	0.337608	-1.56658
67	0.033645	0.180965	-2.46622		67	1.94301	10.8463	3.43913
68	0.0922007	0.495916	-1.01183		68	1.0397	5.80384	2.53701
69	4.53838	24.4104	4.60942		69	3.11274	17.376	4.11903
70	0.0477157	0.256646	-1.96215		70	0.00754081	0.0420945	-4.57023
71	0.113745	0.611794	-0.708883		71	0.310449	1.733	0.793269
72	0.189905	1.02144	0.0305993		72	0.136383	0.761323	-0.39342
73	0.829554	4.46189	2.15765		73	0.132831	0.741495	-0.431492
74	0.184207	0.990788	-0.0133524		74	0.897026	5.0074	2.32406
75	0.0434104	0.23349	-2.09857		75	0.366067	2.04347	1.03102
76	0.28092	1.51097	0.595478		76	0.936486	5.22768	2.38617
77	1.46308	7.86943	2.97626		77	1.53329	8.55917	3.09747
78	1.68832	9.08087	3.18283		78	0.321127	1.7926	0.842054
79	0.181216	0.974696	-0.0369753		79	0.00244762	0.0136632	-6.19356
80	0.0372655	0.200439	-2.31877		80	0.000970326	0.00541658	-7.5284
81	0.090769	0.488215	-1.03441		81	1.70018	9.49078	3.24653
82	0.0946957	0.509336	-0.973311		82	0.0406235	0.22677	-2.1407
83	0.418779	2.25247	1.17151		83	2.82402	15.7643	3.97859
84	0.014447	0.0777053	-3.68584		84	0.179136	0.999975	-3.53875e-05
85	0.104457	0.561839	-0.83177		85	1.89649	10.5866	3.40417
86	0.190219	1.02312	0.0329798		86	1.98878	11.1018	3.47273
87	0.0754372	0.405751	-1.30133		87	1.98284	11.0687	3.46841
88	0.942337	5.06851	2.34156		88	2.9732	16.5971	4.05286
89	0.0711394	0.382634	-1.38596		89	0.399072	2.22771	1.15556
90	0.186967	1.00563	0.00809886		90	1.51225	8.44171	3.07754
91	1.76997	9.52008	3.25097		91	1.2568	7.01577	2.8106
92	0.0145418	0.0782151	-3.67641		92	0.355641	1.98527	0.989335
93	0.0746935	0.401751	-1.31563		93	0.634937	3.54436	1.82553
94	0.710167	3.81975	1.93348		94	0.00806018	0.0449937	-4.47413
95	0.209367	1.12612	0.171356		95	0.137318	0.76654	-0.383568
96	0.255813	1.37593	0.460409		96	1.0446	5.83121	2.54379
97	0.671776	3.61326	1.8533		97	0.229419	1.28067	0.356899
98	0.249072	1.33967	0.42188		98	1.40561	7.84645	2.97204
99	1.98979	10.7024	3.41986		99	1.8931	10.5677	3.40159
100	1.20204	6.46534	2.69273		100	3.0785	17.1849	4.10307
101	3.11326	16.7451	4.06567		101	1.98439	11.0773	3.46954
102	1.67254	8.99599	3.16928		102	0.546985	3.05339	1.61041
103	0.885	4.76011	2.251		103	0.500882	2.79603	1.48338
104	0.185505	0.997771	-0.00322006		104	0.626266	3.49596	1.80569
105	2.37903	12.796	3.67762		105	0.618991	3.45535	1.78883
106	0.417932	2.24792	1.16859		106	0.445872	2.48896	1.31554
107	0.32031	1.72284	0.784788		107	0.251322	1.40294	0.488452
108	0.384148	2.0662	1.04698		108	0.00345804	0.0193036	-5.69499
109	0.0106891	0.0574932	-4.12047		109	0.0310599	0.173383	-2.52796
110	0.421349	2.26629	1.18033		110	0.00793164	0.0442762	-4.49732
111	0.119881	0.644799	-0.633078		111	4.57092	25.5159	4.67332
112	0.0864541	0.465007	-1.10468		112	0.0688263	0.384204	-1.38006
113	0.0129474	0.0696394	-3.84395		113	0.209153	1.16754	0.22347
114	0.138302	0.743878	-0.426862		114	0.122941	0.686284	-0.543123
115	0.070049	0.37677	-1.40825		115	0.091825	0.512588	-0.964129
116	0.542827	2.91968	1.54581		116	0.234402	1.30848	0.387895
117	0.167222	0.89943	-0.152917		117	0.275867	1.53995	0.622888
118	0.159087	0.855677	-0.224862		118	0.13055	0.728759	-0.456487
119	0.00840958	0.0452322	-4.4665		119	0.0246864	0.137805	-2.8593
120	0.0161064	0.086631	-3.52897		120	0.0126984	0.0708852	-3.81837
121	0.182009	0.978965	-0.0306707		121	0.37532	2.09512	1.06703
122	0.0952213	0.512163	-0.965326		122	0.55104	3.07603	1.62107
123	0.0879135	0.472857	-1.08053		123	0.114497	0.639146	-0.645782
124	0.0255266	0.137299	-2.86461		124	0.00961061	0.0536486	-4.22032
125	0.0235509	0.126672	-2.98083		125	0.186293	1.03993	0.0564831
126	0.0108682	0.0584564	-4.0965		126	0.0833769	0.465429	-1.10337
127	0.641232	3.44897	1.78617		127	0.258619	1.44367	0.52974
128	0.301115	1.61959	0.69563		128	11.7488	65.5842	6.03528
129	0.034525	0.185698	-2.42897		129	0.271466	1.51539	0.599685
130	0.185764	0.999163	-0.00120739		130	0.109591	0.611764	-0.708952
131	0.291873	1.56989	0.650661		131	1.17647	6.56732	2.7153
132	0.294336	1.58313	0.662783		132	1.35196	7.54692	2.91589
133	0.202835	1.09098	0.125622		133	0.320998	1.79188	0.841475
134	0.182748	0.982937	-0.0248298		134	4.47178	24.9625	4.64169
135	0.141678	0.762036	-0.392069		135	0.0188955	0.105479	-3.24497
136	0.667349	3.58944	1.84376		136	0.650406	3.63071	1.86025
137	0.310131	1.66809	0.738194		137	12.4236	69.3515	6.11586
138	0.0739678	0.397848	-1.32971		138	0.0948931	0.529715	-0.916712
