# Supplementary material for: Clinical implications of APOBEC3A and 3B expression in patients with breast cancer
Source: PLoS One. 2020 Mar 16;15(3):e0230261. doi: 10.1371/journal.pone.0230261 (PMC7075570; doi:10.1371/journal.pone.0230261)
Supplement: S2 Data — (XLSX) [file pone.0230261.s003.xlsx]

## Sheet: mutation
Sample	PIK3CA_exon9		PIK3CA_exon20		TP53_exon2-11
	E542K	E545K	H1047L	H1047R	hotspot mutation
MCF7
SK-BR3
1					O
2					O
3				O
4					O
5				O	O
6
7					O
8
9				O
10					O
11					O
12
13					O
14
15					O
16					O
17
18				O
19
20			O
21
22
23
24					O
25				O	O
26				O	O
27
28
29					O
30
31				O
32				O	O
33				O
34
35				O
36
37				O
38				O
39					O
40				O	O
41
42					O
43
44
45				O
46					O
47
48					O
49					O
50					O
51
52
53					O
54				O
55					O
56					O
57
58
59
60					O
61				O	O
62
63
64
65					O
66
67					O
68
69
70
71
72				O	O
73					O
74					O
75					O
76					O
77
78					O
79
80
81
82
83
84
85				O
86
87					O
88
89
90
91		O
92	O
93
94					O
95
96
97		O			O
98					O
99
100				O
101					O
102					O
103					O
104					O
105					O
106					O
107
108
109
110
111
112				O	O
113					O
114					O
115					O
116					O
117		O
118				O	O
119
120				O
121					O
122				O
123
124				O
125					O
126
127				O	O
128					O
129				O	O
130
131					O
132					O
133					O
134					O
135					O
136
137					O
138
